# Supplementary material for: Clinical features, disease severity, and outcomes of pertussis in hospitalized children: A retrospective study from Serbia
Source: PLoS One. 2026 Jun 26;21(6):e0352498. doi: 10.1371/journal.pone.0352498 (PMC13308863; doi:10.1371/journal.pone.0352498)
Supplement: S1 Data — De-identified participant-level data used for the analyses. (CSV) [file pone.0352498.s001.csv]

gender	age_cluster	prematurity	vaccinal_status	cough	paroxysmal_cough	vomiting	cyanosis	apnea	cough_duration_days	hospital_stay_days	wbc	lymphocytes	neutrophils	neutrophils_lymphocytes_ratio	c_reactive_protein	antibiotics_during_hospitalization	estr	cvvhdf	estr_and_cvvhdf	death	coinfection	pneumonia	oxygen_therapy	niv	mv	picu	pulmonary_hypertension	antibiotics_before_hospitalization	macrolides_before_hospitalization
1	1	1	1	3	1	1	2	1	7	18	17.6	11.704	3.81	0.325530000	0	1	1	1	1	1	2	1	1	1	1	1	1	0	0
1	1	1	1	2	1	1	1	2	2	24	50.1	25.8516	4.37	0.169042000	29	1	1	1	1	1	1	2	1	1	2	2	1	0	0
2	1	1	1	2	1	2	2	1	10	10	8.4	5.1996	2.8	0.538503000	0.2	1	1	1	1	1	1	1	2	1	1	1	1	1	1
1	1	1	1	1	2	2	1	1	10	12	16.7	12.3246	2.25	0.182562000	0.7	1	1	1	1	1	1	1	1	1	1	1	1	0	0
2	1	2	1	2	1	1	2	2	10	8	12.8	8.192			0	1	1	1	1	1	1	1	3	1	1	1	1	1	2
2	1	1	2	3	1	2	2	1	30	4						1	1	1	1	1	1	1	3	1	1	1	1	0	0
1	1	1	2	2	1	1	1	1	13	12	28.9	22.542	4	0.177447000	0.3	1	1	1	1	1	1	1	2	1	1	1	1	0	0
2	1	1	1	2	1	2	1	2	4	13	14.8	10.0196	2.23	0.222564000	0	1	1	1	1	1	1	1	2	1	1	1	1	0	0
1	1	1	1	1	2	1	2	1	4	6	27.6	18.768	6.35	0.338342000	0	1	1	1	1	1	1	1	1	1	1	1	1	0	0
2	1	1	1	3	1	2	2	1	11	5	37.8	21.924	11.06	0.504470000	1.8	1	1	1	1	1	1	1	3	1	1	1	1	1	1
1	1	2	1	3	1	2	1	1	10	10	15.6	9.8592	5.41	0.548726000	0.2	1	1	1	1	1	1	2	1	1	1	1	1	1	2
1	4	2	3	1	2	2	2	1	10	5	10.1	3.6865	5.33	1.445816000	0.1	1	1	1	1	1	1	1	3	1	1	1	1	0	0
1	4	1	3	2	1	2	2	2	14	10	9.9	3.762	5.2	1.382243000	0	1	1	1	1	1	1	1	3	1	1	1	1	1	1
1	4	1	3	1	2	2	2	1	30	5	15.4	2.618	12.3	4.698243000	1.3	0	1	1	1	1	1	1	3	1	1	1	1	1	1
2	1	1	1	3	1	2	1	1	5	11	19.3	12.545	4.92	0.392188000	0	1	1	1	1	1	1	1	1	1	1	1	2	0	0
2	1	1	1	2	1	2	1	2	5	25	23	12.397	7.54	0.608212000	0.2	1	1	1	1	1	1	2	1	1	2	2	1	0	0
2	2	1	1	2	1	2	2	1	14	7	20.1	14.9142	3.49	0.234005000	0	1	1	1	1	1	1	1	2	1	1	1	1	0	0
2	1	1	1	2	1	1	2	1	6	3	37.8	27.216	14.16	0.520282000	0	1	1	1	1	1	1	1	3	1	1	1	1	0	0
2		1	1	3	1	2	1	2	14	15	18	12.186	3.65	0.299524000	0.3	1	1	1	1	1	1	1	2	1	1	1	1	1	1
2	1	1	1	2	1	1	1	2	6	16	19.7	11.9185			0.1	1	1	1	1	1	1	1	1	1	1	1	1	0	0
1	1	1	1	2	1	2	1	1	4	8	22.7	17.933	1.97	0.109853000	0.2	1	1	1	1	1	1	1	2	1	1	1	1	0	0
2	2	2	1	2	1	2	1	2	3	41	21.8	12.5132	8.45	0.675287000	1.4	1	1	1	1	1	1	2	1	1	2	2	2	0	0
1	1	1	1	2	1	1	2	1	2	6	24.9	18.0276	3.71	0.205796000	0	1	1	1	1	1	1	1	3	1	1	1	1	0	0
2	1	1	1	3	1	2	2	1	8	10	10.5	6.2685	2.78	0.443487000	0.1	1	1	1	1	1	1	1	1	1	1	1	1	1	2
1	1	1	1	2	1	2	1	1	3	9	13.2	9.768	2.25	0.23034400	0.1	1	1	1	1	1	1	1	2	1	1	1	1	1	1
1	1	1	1	2	1	2	2	1	6	6	25.4	11.176	2.7	0.24158900	0.6	1	1	1	1	1	1	2	3	1	1	1	1	0	0
2	1	1	1	3	1	2	1	2	7	41	65	29.25			3.7	1	1	1	1	1	1	2	1	1	2	2	1	1	1
1	1	1	1	1	2	2	2	1	15	29	77.2	35.512		0	24	1	1	1	1	1	1	2	1	1	1	1	1	1	2
2	3	1	3	2	1	1	1	1	14	5	9.6	5.3184	3.18	0.597924000	0.3	1	1	1	1	1	1	1	3	1	1	1	1	1	1
2	1	1	1	2	1	1	1	1	14	6	32.9	26.649	4.42	0.165860000	0.2	1	1	1	1	1	1	1	3	1	1	1	1	0	0
1	1	1	1	3	1	2	2	1	10	6	16.8	12.096	2.94	0.243056000	0.1	1	1	1	1	1	1	1	3	1	1	1	1	0	0
1	2	2	1	1	2	2	1	1	1	15	26.2	17.292			1	1	1	1	1	1	1	2	1	1	1	1	1	0	0
2	1	1	1	2	1	2	1	1	6	15	22.2	12.21		0	3.6	1	1	1	1	1	1	2	2	1	1	1	1	1	1
1	1	1	1	1	2	2	2	1	15	17	60.3	30.753	22.27	0.724157000	5.2	1	1	2	2	2	2	2	1	2	2	2	2	1	1
2	1	1	1	2	1	2	2	1	11	5	28.3	23.206	3.33	0.143497000	0.1	1	1	1	1	1	1	1	3	1	1	1	1	0	0
2	2	1	1	2	1	1	2	1	1	5	18.6	13.392	22.3	1.665173000	0.4	0	1	1	1	1	1	1	2	1	1	1	1	1	1
2	1	1	1	3	1	2	1	1	7	6	24.5	18.4975	3.76	0.203271000	0	1	1	1	1	1	1	1	1	1	1	1	1	0	0
1	2	1	2	1	2	2	2	1	14	5	13.8	6.9552	6.12	0.879917000	0.3	1	1	1	1	1	1	1	1	1	1	1	1	0	0
2	2	1	3	1	2	2	2	1	2	9	89	56.96	28.62	0.502458000	35	1	1	1	1	1	1	2	1	1	1	1	1	1	1
1	1	2	1	1	2	2	2	2	10	12	18.9	14.1939	2.98	0.209949000	0.2	1	1	1	1	1	1	2	1	2	1	1	1	0	0
2	2	1	2	3	1	2	1	1	30	6	14.9	7.748	6.74	0.86990200	0.1	1	1	1	1	1	1	1	3	1	1	1	1	1	2
1	1	1	1	3	1	2	2	1	21	5	32.7	21.255	7.72	0.363209000	0.9	1	1	1	1	1	1	2	3	1	1	1	1	1	1
2	1	1	1	2	1	1	2	1	7	23	90.57	43.29246	18.67	0.431253000	2.2	1	1	1	1	1	1	2	1	2	1	1	2	1	1
1	1	1	1	1	2	2	2	1	2	14	27.1	17.615			0.2	1	1	1	1	1	2	2	2	1	1	1	1	0	0
2	2	1	1	2	1	2	1	1	2	10	22.9	11.1523	10.02	0.898469000	28.8	1	1	1	1	1	1	2	1	1	1	1	1	0	0
1	1	1	1	2	1	2	1	1	9	6	22.9	16.0987			0.2	1	1	1	1	1	1	1	3	1	1	1	1	0	0
1	4	1	3	1	2	1	2	1	20	3	12.5	3.1	8.2	2.64516100	0.1	0	1	1	1	1	1	1	3	1	1	1	1	1	1
2	2	2	1	1	2	2	2	1	3	21	19.6	10.388			4.7	1	1	1	1	1	2	1	3	1	1	1	1	0	0
1	2	2	1	2	1	2	1	1	21	7	23.2	18.096	3.06	0.169098000	0.1	1	1	1	1	1	1	1	3	1	1	1	1	0	0
2	1	1	1	2	1	2	2	1	5	7	33.7	24.938	7.3	0.29272600	0.7	1	1	1	1	1	1	1	3	1	1	1	1	1	2
2	1	1	1	2	1	2	2	2	5	14	20.66	15.28	2.94	0.192408000	0.1	1	1	1	1	1	1	2	3	1	1	2	1	0	0
1	1	1	1	2	1	2	2	1	5	8	23.6	12.9564	7.2	0.555710000	2.3	1	1	1	1	1	1	1	3	1	1	1	1	0	0
1	2	1	2	1	2	2	2	1	10	8	7.7	5.4824	1.2	0.218882000	0.3	1	1	1	1	1	2	1	3	1	1	1	1	1	2
1	1	1	1	3	1	2	1	2	11	2	103.2	29.412	58.51	1.989324000	28.8	0	1	1	1	2	2	2	3	1	2	2	2	1	2
2	2	1	2	3	1	2	1	1	5	10	18	11.7	4	0.341880000	0.1	1	1	1	1	1	1	1	3	1	1	1	1	0	0
1	2	1	3	3	1	2	2	1	14	6	15.1	11.476	1.61	0.140293000	0.2	1	1	1	1	1	1	1	3	1	1	1	1	0	0
2	2	1	1	1	2	2	2	1	2	6	11.6	8.12	1.49	0.183498000	0.4	1	1	1	1	1	1	1	3	2	1	1	1	0	0
2	3	1	3	3	1	2	1	2	20	6	35.5	26.483	7.13	0.269229000	0.1	1	1	1	1	1	1	1	3	1	1	1	1	1	2
2	2	1	3	1	2	2	2	1	20	32	16.6	9.794			0	1	1	1	1	1	1	1	3	1	1	1	1	0	0
1	1	1	1	2	1	2	1	2	5	72	39.6	25.23	9.51	0.376932000	4.7	1	1	2	2	2	2	2	1	2	2	2	2	0	0
1	1	1	1	2	1	2	1	1	4	5	14.1	9.1932	2.41	0.262150000	2	1	1	1	1	1	1	1	2	1	1	1	1	0	0
1	1	1	1	2	1	2	2	1	14	7	15.1	10.1623	3.04	0.299145000	0.1	1	1	1	1	1	1	1	3	1	1	1	1	0	0
2	2	1	1	3	1	2	2	1	14	7	32	23.712	5.64	0.237854000	0.1	1	1	1	1	1	1	2	3	1	1	1	1	1	1
2	1	1	1	2	1	2	2	1	5	1	149.1	55.6143	72.02	1.294991000	113	1	1	1	1	2	2	2	3	1	2	2	1	1	2
2	1	1	1	2	1	2	1	1	7	4	14.7	8.673	4.4	0.507322000	1.1	1	1	1	1	1	2	1	3	1	1	1	1	0	0
1	1	1	1	1	2	2	2	1	30	8	30.25	21.72	6.34	0.291897000	0.2	1	1	1	1	1	2	1	3	1	1	1	1	1	1
1	2	1	1	3	1	1	1	1	60	7	10.09	5.57977	2.91	0.521527000	0.3	1	1	1	1	1	2	1	3	1	1	1	1	0	0
1	1	1	1	1	2	2	2	1	7	11	18.75	10.66	5.14	0.48217600	79	1	1	1	1	1	1	2	3	1	1	1	1	0	0
1	1	1	1	2	1	2	1	1	7	7	11.2	7.28	2.47	0.339286000	0.4	1	1	1	1	1	2	1	2	1	1	1	1	0	0
1	2	1	1	2	1	2	1	1	14	5	17.7	11.682	3.82	0.326999000	1.2	1	1	1	1	1	1	1	3	1	1	1	1	0	0
2	2	1	1	3	1	2	2	1	10	9	40.2	18.73	18.54	0.989856000	2.2	1	1	1	1	1	1	1	3	1	1	1	1	1	2
2	2	1	1	2	1	2	1	1	5	7	49	37.877	9.13	0.241043000	6.5	1	1	1	1	1	1	1	3	1	1	1	1	0	0
2	2	1	2	2	1	2	1	1	5	4	6.9	2.967	2.76	0.930233000	0.8	1	1	1	1	1	1	1	3	1	1	1	1	0	0
2	2	1	2	2	1	2	1	1	7	4	14.02	10.08038			0.3	1	1	1	1	1	1	1	3	1	1	1	1	0	0
2	2	1	2	2	1	2	2	1	10	6	12.8	8.832	2.62	0.296649000	6.5	1	1	1	1	1	2	1	1	1	1	1	1	1	2
1	1	1	1	2	1	2	1	1	5	13	13.15	5.71	6.36	1.113835000	0.1	1	1	1	1	1	1	2	1	1	1	1	1	1	1
1	2	2	1	3	1	2	1	1	6	5	90.1	42.07	32.62	0.775374000	16	1	2	2	2	2	2	2	3	1	2	2	1	1	1
2	2	2	1	2	1	2	1	1	4	21	47.9	34.07	9.49	0.278544000	0.6	1	2	2	2	1	1	2	1	2	2	2	1	1	1
1	2	1	1	3	1	1	1	1	7	10	33.23	25.17	5.44	0.216130000	0.2	1	1	1	1	1	1	1	3	1	1	1	1	0	0
2	1	1	1	3	1	2	2	1	4	5	8.1	5.3784	2.03	0.377436000	0.5	1	1	1	1	1	1	1	3	1	1	1	1	1	2
1	1	1	2	2	1	2	2	1	14	9	19.1	12.5296	4.34	0.346380000	0.9	1	1	1	1	1	2	2	2	1	1	1	1	1	1
2	2	2	1	2	1	2	2	1	10	15	12.3	7.2447	3.66	0.505197000	1.4	1	1	1	1	1	2	2	1	1	1	1	1	1	1
2	2	1	1	3	1	2	2	1	35	7	10.9	6.1694	3.33	0.539761000	0.1	1	1	1	1	1	1	1	3	1	1	1	1	1	2
1	2	1	1	3	1	2	2	1	11	8	10.4	7.85	1.53	0.194904000	0.2	1	1	1	1	1	1	1	3	1	1	1	1	1	1
2	1	1	1	3	1	1	1	2	15	9	21.6	14.69	5.09	0.346494000	0.2	1	1	1	1	1	2	1	1	1	1	1	1	1	1
1	1	2	1	2	1	2	1	2	21	17	18.6	11.26	4.81	0.427176000	0.6	1	1	1	1	1	2	2	1	2	2	2	1	1	2
1	1	1	1	3	1	1	1	1	10	7	18.77	14.56	2.46	0.168956000	0.3	1	1	1	1	1	1	1	3	1	1	1	1	0	0
2	1	1	1	2	1	2	1	1	4	12	23.53	17.27	3.37	0.195136000	0.2	1	1	1	1	1	1	1	2	1	1	1	1	0	0
2	2	2	2	2	1	2	2	1	10	18	9.6	5.61	2.77	0.493761000	38	1	1	1	1	1	1	1	2	1	1	1	1	0	0
1	2	1	1	1	2	2	2	1	14	6	67.5	38.66	21.08	0.545266000	0.4	1	1	1	1	1	1	1	3	1	1	1	1	1	1
2	3	1	3	3	1	2	2	1	60	2	11.6	4.06	6.7	1.650246000	0	1	1	1	1	1	1	2	3	1	1	1	1	1	1
2	2	1	1	3	1	2	1	2	7	12	13.7	10.686	2.41	0.225529000	0.2	1	1	1	1	1	1	1	2	1	1	1	1	1	2
2	2	1	1	2	1	2	1	1	10	10	23.87	16.67	4.87	0.292142000	0.2	1	1	1	1	1	1	1	2	1	1	1	1	0	0
2	2	1	1	3	1	2	1	2	14	10	17.9	11.37	5.04	0.443272000	0.1	1	1	1	1	1	1	1	2	1	1	1	1	1	1
2	2	1	2	2	1	2	1	1	2	10	30.3	21.37	5.87	0.274684000	0.4	1	1	1	1	1	1	1	3	1	1	1	1	0	0
2	2	1	2	3	1	2	1	1	5	5	18.03	11.67	4	0.342759000	0.1	1	1	1	1	1	1	1	3	1	1	1	1	0	0
2	1	1	1	2	1	2	1	2	30	5	29.2	19.81	7.54	0.380616000	11.4	1	1	1	1	1	2	1	1	1	1	1	1	1	1
1	4	1	3	2	1	1	1	2	20	4	9.7	1.843	6.92	3.754748000	0.1	0	1	1	1	1	1	1	3	1	1	1	1	1	1
1	2	1	2	2	1	2	1	2	20	3	12.4	6.82	3.23	0.473607000	0.2	1	1	1	1	1	1	1	3	1	1	1	1	1	1
1	1	1	1	2	1	2	1	2	45	6	6.05	3.8	1.2	0.315789000	0.4	0	1	1	1	1	2	1	2	1	1	1	1	1	1
2	2	1	1	2	1	2	1	2	10	11	16.95	11.76	4.41	375	0.2	1	1	1	1	1	2	1	2	1	1	1	1	1	1
2	1	2	2	2	1	2	2	1	6	6	19.43	15.25	2.06	0.135082000	6.5	1	1	1	1	1	1	1	3	1	1	1	1	0	0
1	2	1	2	2	1	2	2	1	7	5	15.12	12.09	1.51	0.124897000		1	1	1	1	1	2	1	2	1	1	1	1	1	1
1	1	1	1	2	1	2	1	1	10	6	21.16	14.92	4.31	0.288874000	0.1	1	1	1	1	1	2	1	1	1	1	1	1	1	1
1	1	1	1	2	1	2	2	1	20	6	27.76	16.6	7.62	0.459036000	0.1	1	1	1	1	1	2	1	1	1	1	1	1	0	0
1	2	2	1	2	1	2	1	1	20	6	31.9	26.56	3.17	0.11935200	0.1	1	1	1	1	1	1	1	2	1	1	1	1	1	2
1	1	2	1	3	1	2	1	2	7	25	15.08	10.44	2.35	0.225096000	0.9	1	2	2	2	1	1	2	1	1	2	2	1	0	0
