# Supplementary material for: Clinical features, disease severity, and outcomes of pertussis in hospitalized children: A retrospective study from Serbia
Source: PLoS One. 2026 Jun 26;21(6):e0352498. doi: 10.1371/journal.pone.0352498 (PMC13308863; doi:10.1371/journal.pone.0352498)
Supplement: S2 Data — (TXT) [file pone.0352498.s002.txt]

S1 Data Dictionary

Coding conventions

Binary variables:

* 1 = No
* 2 = Yes

Gender:

* 1 = Male
* 2 = Female

Vaccination status:

* 1 = Not vaccinated
* 2 = Partially vaccinated
* 3 = Fully vaccinated

Age cluster:

* 1 = <2 months
* 2 = 2–23 months
* 3 = 24–119 months
* 4 = ?120 months

Variable definitions

* gender – Patient sex
* age_cluster – Age category
* prematurity – History of prematurity
* vaccinal_status – Pertussis vaccination status
* cough – Presence of cough
* paroxysmal_cough – Presence of paroxysmal cough
* vomiting – Post-tussive vomiting
* cyanosis – Cyanosis
* apnea – Apnea
* cough_duration_days – Duration of cough before admission (days)
* hospital_stay_days – Length of hospital stay (days)
* wbc – White blood cell count (×10?/L)
* lymphocytes – Absolute lymphocyte count (×10?/L)
* neutrophils – Absolute neutrophil count (×10?/L)
* neutrophils_lymphocytes_ratio – Neutrophil-to-lymphocyte ratio
* c_reactive_protein – C-reactive protein (mg/L)
* antibiotics_during_hospitalization – Antibiotic therapy during hospitalization
* estr – Exchange transfusion
* cvvhdf – Continuous veno-venous hemodiafiltration
* estr_and_cvvhdf – Combined exchange transfusion and CVVHDF
* death – In-hospital mortality
* coinfection – Viral coinfection
* pneumonia – Pneumonia
* oxygen_therapy – Supplemental oxygen therapy
* niv – Non-invasive ventilation
* mv – Mechanical ventilation
* picu – Pediatric intensive care unit admission
* pulmonary_hypertension – Pulmonary hypertension
* antibiotics_before_hospitalization – Antibiotic therapy before hospital admission
* macrolides_before_hospitalization – Macrolide therapy before hospital admission
